# Supplementary material for: An Isolated Lithium ortho-Carboranyl Cuprate Complex for the Synthesis of Multiple-Carborane-Substituted Arenes from (Hetero)Aryl Bromides and Chlorides
Source: J Am Chem Soc. 2025 Oct 1;147(41):37677–87. doi: 10.1021/jacs.5c13004 (PMC12532192; doi:10.1021/jacs.5c13004)
Supplement: Supplementary file 2 [file ja5c13004_si_002.xlsx]

## Sheet: PhBr
Atom	X	Y	Z
C	6.09936	4.12853	9.63965	E [a.u.] = -2805.214105
C	7.48652	4.13134	9.64012	G [a.u.] = -2805.251597
C	8.18733	5.32863	9.63963
C	7.48081	6.5209	9.63866
C	6.09502	6.53682	9.63819
C	5.40839	5.33134	9.63869
H	5.5575	3.19015	9.64004
H	8.0339	3.19567	9.64087
H	9.26988	5.33784	9.63999
H	5.56184	7.47901	9.63743
H	4.32439	5.3377	9.63832
Br	8.42655	8.15865	9.63799

## Sheet: CbPh-product
Atom	X	Y	Z
C	-3.14624	-2.72274	2.31879	E [a.u.] = -562.388878
H	-3.868	-2.37282	3.04174	G [a.u.] = -562.439841
C	-2.64512	-1.61315	1.23934
B	-2.34921	-2.37653	-0.25711
H	-2.55289	-1.77698	-1.25651
B	-1.01999	-1.91432	0.815004
H	-0.351464	-0.97063	0.558143
B	-1.56377	-2.1135	2.48235
H	-1.34825	-1.33921	3.34861
B	-3.73276	-2.85332	0.728832
H	-4.84953	-2.52549	0.521551
B	-1.93699	-3.8187	2.74845
H	-1.91921	-4.21445	3.86522
B	-2.71502	-4.08927	-0.001116
H	-3.14911	-4.75961	-0.878893
B	-1.03081	-3.51227	0.050414
H	-0.251176	-3.77534	-0.805432
B	-3.26449	-4.27736	1.66953
H	-4.13366	-4.97655	2.06916
B	-1.59695	-4.69409	1.24716
H	-1.22829	-5.82214	1.27026
H	0.566021	-3.48763	2.13943
B	-0.547404	-3.34634	1.75384
C	-3.1995	-0.22584	1.3517
C	-3.31569	0.568742	0.216237
C	-3.59032	0.296136	2.58132
C	-3.82232	1.85508	0.308865
H	-3.00644	0.180909	-0.744774
C	-4.10323	1.5801	2.67073
H	-3.48021	-0.287945	3.48691
C	-4.22267	2.36469	1.53423
H	-3.90434	2.4603	-0.586362
H	-4.40278	1.969	3.63688
H	-4.62083	3.3701	1.60452

## Sheet: THF
Atom	X	Y	Z
O	6.62552	7.83926	11.1688	E [a.u.] = -232.146990
C	6.24152	6.98894	10.0979	G [a.u.] = -232.181077
H	7.01583	7.01021	9.31883
H	5.31167	7.36639	9.66346
C	6.10385	5.59438	10.6887
H	6.26612	4.80494	9.95336
H	5.10802	5.45967	11.1208
C	7.01416	7.06008	12.291
H	6.24076	7.12824	13.0683
H	7.94321	7.46764	12.6992
C	7.15628	5.63121	11.7901
H	6.99651	4.88969	12.5742
H	8.15254	5.47234	11.3673

## Sheet: CNPh
Atom	X	Y	Z
N	7.80124	5.85425	6.31841	E [a.u.] = -324.114251
C	9.7395	8.31993	2.67004	G [a.u.] = -324.151532
C	9.48904	7.69296	3.87802
H	10.2211	7.71331	4.6759
C	8.01442	6.37762	5.31476
C	8.27867	7.02635	4.07078
C	7.3256	6.99131	3.05249
H	6.38971	6.47068	3.21389
C	8.79161	8.28545	1.65644
H	8.99224	8.77798	0.712017
C	7.58749	7.622	1.84888
H	6.84818	7.59557	1.0572
H	10.6791	8.83801	2.519

## Sheet: m-CN2Ph
Atom	X	Y	Z
N	7.80368	5.85685	6.31506	E [a.u.] = -416.281758
N	11.9815	9.56061	2.29894	G [a.u.] = -416.323551
C	9.74834	8.32457	2.66913
C	9.49854	7.69488	3.88435
H	10.2364	7.72071	4.67578
C	8.02326	6.38202	5.31448
C	8.28987	7.03162	4.07111
C	7.33819	6.99807	3.05094
H	6.40233	6.47762	3.212
C	8.79722	8.2915	1.64843
H	9.0068	8.78651	0.708388
C	7.59831	7.62835	1.84622
H	6.86	7.6025	1.05432
C	10.9856	9.0082	2.46685

## Sheet: Pyridine
Atom	X	Y	Z
C	6.91529	8.56429	1.37774	E [a.u.] = -247.984123
C	6.69128	6.55108	2.40098	G [a.u.] = -248.016723
C	7.68749	8.02382	0.359069
H	6.68257	9.62595	1.38334
C	7.45242	5.91113	1.43288
H	6.27766	5.98701	3.23287
C	7.96148	6.66606	0.38866
H	8.06276	8.65673	-0.436329
H	7.63876	4.84589	1.50058
H	8.56095	6.20456	-0.388116
N	6.42104	7.85194	2.38463

## Sheet: PCy3
Atom	X	Y	Z
P	7.60156	7.97601	2.50025	E [a.u.] = -1045.971664
C	7.53959	6.47139	1.40306	G [a.u.] = -1046.039154
H	7.65529	5.66649	2.14346
C	9.21318	7.73203	3.40028
H	10.0318	7.63037	2.67573
C	7.99135	9.45924	1.43208
H	7.89008	10.2782	2.16022
C	6.14951	6.27202	0.79234
H	5.38454	6.39492	1.56444
H	5.95855	7.04578	0.040976
C	9.18647	6.46922	4.26294
H	8.3266	6.52018	4.94329
H	9.04076	5.58096	3.64257
C	8.62045	6.27049	0.344581
H	8.51088	7.03614	-0.431461
H	9.61712	6.40017	0.776207
C	6.90216	9.68569	0.382617
H	6.97516	8.90738	-0.385873
H	5.91116	9.58652	0.836727
C	9.37342	9.60226	0.794028
H	9.51907	8.82324	0.040503
H	10.1636	9.46636	1.53659
C	8.43306	11.2136	-0.899558
H	8.54901	10.4953	-1.72142
H	8.53894	12.21	-1.33922
C	7.1205	4.68605	-0.906633
H	6.97633	5.39691	-1.73055
H	7.04075	3.68505	-1.3413
C	6.03024	4.90238	0.134221
H	6.1106	4.12652	0.906358
H	5.04129	4.78841	-0.320534
C	8.50401	4.89642	-0.306867
H	9.2752	4.77672	-1.07443
H	8.69237	4.12364	0.449393
C	9.49493	8.95327	4.27936
H	9.55452	9.86105	3.6729
H	8.64885	9.09423	4.96431
C	9.52549	10.9684	0.131956
H	9.47513	11.7478	0.90321
H	10.5135	11.0522	-0.331547
C	10.7774	8.79289	5.08608
H	11.6315	8.74334	4.3985
H	10.9344	9.67437	5.71543
C	10.7439	7.53103	5.93485
H	11.6846	7.41023	6.48042
H	9.95291	7.62619	6.68954
C	7.05003	11.0473	-0.285331
H	6.27561	11.1782	-1.04755
H	6.88887	11.8328	0.463572
C	10.4676	6.30823	5.07319
H	10.404	5.40886	5.69356
H	11.3093	6.15473	4.38585

## Sheet: Li-thf2-CuCb2
Atom	X	Y	Z
Cu	5.95922	7.16345	3.89277	E [a.u.] = -2774.279392
C	5.5362	8.77729	2.92475	G [a.u.] = -2774.379683
C	6.25297	5.63489	5.04166
C	7.03718	4.26673	4.59751
H	7.4045	4.25502	3.58185
C	5.96786	9.04044	1.36556
H	6.52895	8.24577	0.896757
B	4.03428	9.54001	3.19138
H	3.28326	9.039	3.96532
B	4.82225	9.90888	0.477583
H	4.67555	9.63751	-0.668237
B	5.87962	4.49129	7.54671
H	5.41926	4.60507	8.65191
B	5.53107	10.2798	3.72932
H	5.829	10.3015	4.88035
B	5.36301	4.18968	4.75802
H	4.68027	4.11567	3.79514
B	5.03965	5.19229	6.15377
H	4.04268	5.8396	6.20052
B	4.29851	11.2738	2.93578
H	3.67778	12.0865	3.54712
B	6.33134	10.6543	1.02127
H	7.19467	10.882	0.239584
B	7.84104	5.31374	5.63798
H	8.74574	5.96929	5.24853
B	4.79396	11.5026	1.24805
H	4.53755	12.4801	0.620684
B	6.02034	11.4979	2.54264
H	6.64376	12.4598	2.85923
B	7.62722	4.57069	7.23646
H	8.43581	4.74502	8.09171
B	4.3499	8.6972	1.68681
H	3.90758	7.63971	1.38485
B	3.55891	10.2823	1.65594
H	2.41748	10.3728	1.33568
B	7.94512	3.54945	5.83439
H	8.96839	3.02021	5.55668
B	6.41115	2.85431	5.28965
H	6.41191	1.85848	4.64763
B	6.73256	3.04033	7.02027
H	6.91068	2.10136	7.72608
B	5.1214	3.43386	6.34655
H	4.14901	2.79104	6.57203
B	6.56899	5.87531	6.6854
H	6.62116	7.00082	7.08667
B	6.78356	9.89854	2.56365
H	7.90437	9.61388	2.82524
O	4.15077	8.10016	8.05423
C	4.36506	8.86779	6.84732
H	4.38732	8.18453	5.99745
H	5.3379	9.36351	6.91916
C	2.9914	10.1334	8.28279
H	3.74455	10.8221	8.67558
H	2.00616	10.5489	8.49522
C	3.23311	9.86787	6.80209
H	2.35068	9.41962	6.33919
H	3.4977	10.7547	6.22778
C	3.17264	8.75196	8.88156
H	3.54179	8.76038	9.9101
H	2.24383	8.17293	8.84318
Li	5.20305	6.61094	8.49034
O	6.32982	7.01369	9.96684
C	7.13176	6.0708	10.7071
H	7.09448	5.121	10.1731
H	6.69042	5.93982	11.6983
C	8.54447	6.65418	10.7674
H	9.30101	5.90443	10.5368
H	8.7551	7.04952	11.7633
C	7.0674	8.23389	9.83603
H	6.89304	8.86268	10.7179
H	6.69701	8.75791	8.95342
C	8.5076	7.78568	9.74226
H	9.21572	8.58537	9.9604
H	8.70922	7.40544	8.73813

## Sheet: Li-thf3-CuCb2
Atom	X	Y	Z
Cu	5.5857	6.93703	4.16097	E [a.u.] = -3006.458777
C	5.26449	8.59005	3.21628	G [a.u.] = -3006.573805
C	6.02327	5.45178	5.31778
C	6.95412	4.18524	4.84385
H	7.24367	4.18776	3.80344
C	5.80688	8.89349	1.69563
H	6.26279	8.05549	1.18957
B	3.89019	9.55854	3.48242
H	3.03271	9.13135	4.18502
B	4.85407	9.99182	0.837231
H	4.72192	9.83028	-0.330397
B	5.98981	4.36662	7.88685
H	5.61481	4.45616	9.01446
B	5.45286	10.0161	4.13077
H	5.68153	9.90091	5.29322
B	5.32054	3.89847	5.14167
H	4.5877	3.6979	4.23369
B	4.96471	4.89704	6.53817
H	3.89243	5.3995	6.62031
B	4.43148	11.2453	3.37202
H	3.9171	12.1029	4.02029
B	6.43194	10.4527	1.4892
H	7.3586	10.5967	0.762283
B	7.67375	5.36528	5.79704
H	8.45305	6.11655	5.31472
B	5.03517	11.513	1.7268
H	4.96183	12.5609	1.16957
B	6.18307	11.2221	3.06126
H	6.93426	12.0483	3.47713
B	7.68246	4.66524	7.42371
H	8.53246	4.97419	8.19848
B	4.14414	8.78272	1.93291
H	3.55799	7.83488	1.5321
B	3.60967	10.4743	1.99466
H	2.51283	10.7683	1.64385
B	8.0372	3.6445	6.02623
H	9.10203	3.25196	5.68142
B	6.57775	2.73286	5.61863
H	6.66589	1.72444	5.00105
B	6.99449	3.02411	7.31473
H	7.356	2.1387	8.0213
B	5.30432	3.17342	6.76143
H	4.44909	2.40781	7.06815
B	6.41381	5.79191	6.93241
H	6.34153	6.92749	7.28081
B	6.68191	9.52642	2.97967
H	7.73271	9.04598	3.24652
O	4.41588	9.25611	7.78524
C	3.91967	10.6044	7.7902
H	4.70186	11.2668	7.41191
H	3.68982	10.8782	8.82558
C	2.18338	9.16438	7.06169
H	1.61477	9.04314	7.98785
H	1.55784	8.84482	6.22817
C	2.68232	10.5971	6.91289
H	2.95489	10.7985	5.8761
H	1.95182	11.3427	7.22785
C	3.47791	8.38309	7.12763
H	3.41246	7.46081	7.70612
H	3.85946	8.1465	6.12865
Li	6.20934	8.75438	8.04143
O	6.53381	8.04552	9.76333
O	7.63628	9.67975	7.23143
C	5.48436	7.34677	10.4537
H	5.02169	6.63251	9.76458
H	4.73984	8.08175	10.7642
C	6.16754	6.63231	11.6011
H	5.61057	5.75365	11.9271
H	6.2851	7.30445	12.4555
C	7.81495	7.51283	10.1438
H	8.34911	8.28565	10.7056
H	8.37847	7.27625	9.23838
C	7.52108	6.28838	10.99
H	8.29751	6.10585	11.7333
H	7.43657	5.40503	10.3543
C	7.80418	11.1012	7.19268
H	7.65481	11.4837	8.20442
H	7.05428	11.5377	6.52248
C	9.27548	10.1988	5.60309
H	8.7828	10.521	4.68414
H	10.2959	9.90463	5.3574
C	9.20044	11.3055	6.64926
H	9.34127	12.3009	6.22773
H	9.94048	11.1529	7.4395
C	8.49397	9.06395	6.2476
H	7.87485	8.51673	5.53321
H	9.13832	8.35292	6.77182

## Sheet: Lithf3-Cb
Atom	X	Y	Z
O	2.16212	6.95118	7.89964	E [a.u.] = -1035.068228
O	4.7111	7.98816	9.16971	G [a.u.] = -1035.159997
C	0.934075	6.91948	7.16789
H	0.847441	7.8501	6.60496
H	0.097964	6.84985	7.87466
C	1.02054	5.69116	6.28683
H	0.040179	5.31518	5.99278
H	1.5825	5.92437	5.37918
C	6.13823	8.0614	9.11171
H	6.41434	8.45266	8.1334
H	6.5594	7.05409	9.22027
C	2.77052	5.65107	7.89314
H	2.97041	5.35342	8.9251
H	3.72839	5.7242	7.36751
C	1.79363	4.72759	7.18042
H	2.30229	3.93738	6.62743
H	1.11925	4.25555	7.89968
B	5.58066	8.57745	2.70339
H	6.01254	8.61039	1.59487
B	5.63164	9.96539	3.80489
H	6.10216	11.0158	3.49987
C	5.51792	8.4999	11.338
H	5.33448	9.2519	12.1061
H	5.87685	7.59491	11.8345
B	6.64043	8.53635	4.13907
H	7.82865	8.54486	4.07665
B	3.29256	8.44346	4.4384
H	2.12592	8.28963	4.61939
B	5.81046	7.59012	5.39437
H	6.29852	6.86932	6.20528
B	4.21521	9.85961	4.86727
H	3.64457	10.7784	5.36528
C	4.26811	8.1992	10.5155
H	3.73843	7.30696	10.8614
H	3.56193	9.0343	10.5056
B	5.76731	9.335	5.4586
H	6.29364	9.89016	6.37539
C	6.51956	8.94684	10.2777
H	7.55817	8.81907	10.584
H	6.36594	9.99667	10.0136
B	5.70517	7.10936	3.68205
H	6.12569	6.04301	3.37064
B	4.12722	7.64252	3.08324
H	3.4936	6.93192	2.37245
B	4.06804	9.40567	3.16164
H	3.40935	10.0387	2.399
Li	3.5126	8.36633	7.67703
C	4.35235	7.17548	4.69076
H	3.91121	6.25372	5.0429
C	4.36331	8.41654	5.76858
O	2.77461	10.1145	8.1859
C	1.54616	12.0945	8.00161
H	0.881763	12.6694	7.35587
H	1.24129	12.253	9.03987
C	1.53888	10.6163	7.67253
H	0.728819	10.0599	8.1486
H	1.5023	10.4515	6.58903
C	3.01899	12.4398	7.80939
H	3.23631	12.5919	6.75045
H	3.32793	13.3326	8.35384
C	3.72229	11.1878	8.31137
H	4.613	10.9427	7.72867
H	3.99614	11.2684	9.36907

[truncated: 28 more sheets: Cu-carborane, CuBr2-Lithf3, LiCu-3, Li(thf)3-PCy3-CuCb2, Li(Py)(thf)3-CuCb2, Li(thf)3(Py)-Cu(Py)Cb2, Li(thf)4-Cu(Py)Cb2, Li(thf)3(CNPh)-CuCb2, Li(thf)2(CNPh)2-CuCb2, Li(thf)4-CuCb2(CNPh), LiCu-1, Int1, Int2, (Li(thf)3)(CuR(Br)), Int3, Int4, Int5, TSOA1-v1, TSOA1-v2, TSOA1-v3 …]
